# Supplementary material for: Strategies to attenuate micro-vascular obstruction during P-PCI: the randomized reperfusion facilitated by local adjunctive therapy in ST-elevation myocardial infarction trial
Source: Eur Heart J. 2016 May 4;37(24):1910–9. doi: 10.1093/eurheartj/ehw136 (PMC4917746; doi:10.1093/eurheartj/ehw136)
Supplement: Supplementary Data [file ehw136_supplementary_data.zip]

Archive with 3 entries (3 files):
- ehw136supp_fig1b.pdf
- ehw136supp_fig1a.pdf
- ehw136supp.docx
